# Supplementary material for: Weather Factors Associated with Reduced Risk of Dengue Transmission in an Urbanized Tropical City
Source: Int J Environ Res Public Health. 2021 Dec 29;19(1):339. doi: 10.3390/ijerph19010339 (PMC8751148; doi:10.3390/ijerph19010339)
Supplement: Supplementary file 1 [file ijerph-19-00339-s001.zip]

Archive with 1 entries (1 files):
- ijerph-1420816-supplementary.pdf
